# Supplementary material for: Cycling of labile and recalcitrant carboxyl-rich alicyclic molecules and carbohydrates in Baffin Bay
Source: Nat Commun. 2024 Oct 9;15:8735. doi: 10.1038/s41467-024-53132-5 (PMC11464691; doi:10.1038/s41467-024-53132-5)
Supplement: Supplementary file 3 — Supplementary Data 1 [file 41467_2024_53132_MOESM3_ESM.xlsx]

## Sheet: Table S1
Station	Latitude	Longitude	Depth	Temp	Salinity	[DOC]	%CRAM	%TCHO	[CRAM]	[TCHO]			PWW/BIC Data only
	°N	°W	(m)	°C	pss-78	[µmol kg-1]	(%DOC)	(%DOC)	[µmol kg-1]	[µmol kg-1]
BB15	68.45133	-55.8998	3	5.8	33.5	56.4	51.0	10.8	28.8	6.1
			18	5.1	33.5	57.1	50.6	11.0	28.9	6.3
			48	-0.2	33.6	49.7	50.1	12.6	24.9	6.2
			98	0.9	33.9	49.1	44.9	12.2	22.0	6.0
			196	3	34.4	46.7	51.2	13.1	23.9	6.1
			393	3.7	34.6	45.0	56.4	10.9	25.4	4.9
108	76.25867	-74.6015	2	3.1	31.1	57.1	51.9	10.8	29.6	6.2
			18	1.8	31.6	64.8	52.0	11.8	33.7	7.6
			48	-1.5	32.4	60.7	55.9	12.5	33.9	7.6
			97	-1.3	32.9	56.9	56.8	12.2	32.3	6.9
			295	-0.1	34.2	49.8	54.5	13.0	27.2	6.5
			394	-0.1	34.3	50.7	50.5	14.0	25.6	7.1
193	66.7697	-59.3402	2	-0.1	30.4	61.6	44.6	14.6	27.5	9.0
			18	2.8	32.8	55.7	49.2	13.4	27.4	7.5
			48	-1.3	33.2	47.9	50.5	14.5	24.2	7.0
			97	-0.9	33.6	62.2	49.0	13.9	30.5	8.6
			196	4.4	34.6	52.1	44.4	14.3	23.1	7.4
			393	3	34.5	42.5	49.1	14.8	20.9	6.3
			592	1.5	34.5	41.1	53.5	13.0	22.0	5.3
			787	1	34.5	47.9	51.7	15.5	24.8	7.4
196	66.98683	-56.0595	3	4	33.5	63.1	50.1	15.6	31.6	9.8
			18	2.6	33.6	52.7	50.9	11.1	26.8	5.9
			47	1.7	33.7	52.1	48.0	11.7	25.0	6.1
			96	1.4	33.7	54.0	48.8	11.2	26.4	6.0
204	73.2685	-57.9995	3	7.3	32.2	58.3	55.0	13.4	32.1	7.8
			18	2.8	32.8	58.0	58.8	11.3	34.1	6.6
			45	-0.8	33.4	53.6	48.5	15.5	26.0	8.3
			97	-0.5	33.7	53.6	50.1	10.0	26.8	5.4
			196	0.7	34.0	50.9	49.0	12.9	25.0	6.6
			396	1.5	34.4	48.1	51.1	12.4	24.6	6.0
			591	1.5	34.5	49.4	46.4	13.2	22.9	6.5
			789	1.3	34.5	50.2	54.6	10.1	27.4	5.1
224	70.4407	-62.9815	2	0	29.7	53.6	48.6	13.9	26.0	7.4
			18	-1.4	32.4	50.2	48.8	12.0	24.5	6.1
			48	-1.7	32.9	56.7	54.0	11.8	30.6	6.7
			97	-1.7	33.1	48.0	42.3	11.7	20.3	5.6
			196	-0.6	33.8	46.4	52.5	12.8	24.4	5.9
			394	1.9	34.4	44.1	50.9	11.7	22.4	5.1
			591	1.7	34.5	43.1	52.0	12.4	22.4	5.4
			789	1.3	34.5	45.0	48.9	14.2	22.0	6.4
			1182	0.5	34.5	40.0	52.7	12.8	21.1	5.1
			1379	0.1	34.5	47.7	54.5	12.3	26.0	5.9
			1576	-0.1	34.5	46.0	46.3	12.6	21.3	5.8
			1772	-0.3	34.5	42.7	49.0	12.9	20.9	5.5
			1969	-0.3	34.5	48.0	48.1	12.5	23.1	6.0
227	70.79683	-56.9878	3	5.4	33.3	58.7	57.0	12.2	33.4	7.2
			18	5.4	33.3	58.6	48.7	6.6	28.5	3.9
			48	-0.6	33.6	-	51.4	12.9	-
			97	0.2	33.8	50.0	49.3	12.6	24.6	6.3
			196	1.8	34.2	45.3	47.7	11.6	21.6	5.3
			394	2.2	34.5	43.5	50.9	12.0	22.2	5.2
323	74.1595	-80.4705	2	2	30.2	63.9	53.5	13.2	34.2	8.4
			18	-1	32.2	60.0	47.8	12.4	28.7	7.4
			48	-1.7	32.6	57.6	45.9	12.7	26.4	7.3
			97	-1.3	32.9	46.2	54.2	10.3	25.1	4.8
			196	-1.1	33.8	-	53.8	11.3	-	-
			393	0.9	34.3	44.6	48.9	14.5	21.8	6.4
			592	0.9	34.5	44.6	53.4	14.2	23.8	6.3
			739	0.6	34.5	36.6	52.9	11.7	19.4	4.3
BB2	72.7505	-66.9965	2	2.2	29.8	62.5	57.1	12.4	35.7	7.7
			18	-0.9	31.9	62.9	52.6	10.7	33.0	6.8
			48	-1.7	33.0	50.9	51.0	15.5	26.0	7.9
			97	-1.4	33.4	48.3	55.2	15.3	26.7	7.4
			196	0.2	34.0	56.5	47.7	11.0	26.9	6.2
			394	1.4	34.4	43.0	56.8	12.3	24.4	5.3
			591	1.4	34.4	48.8	52.9	15.2	25.8	7.4
			788	1.7	34.5	42.3	55.3	11.7	23.4	5.0
			985	1.2	34.5	44.3	56.7	12.1	25.1	5.4
			1182	0.7	34.5	41.3	56.6	12.3	23.4	5.1
			1379	0.4	34.5	41.8	49.2	10.5	20.6	4.4
			1575	0	34.5	51.3	54.7	9.5	28.0	4.8
			1772	-0.2	34.5	43.4	56.1	10.8	24.4	4.7
			1968	-0.3	34.5	46.8	56.1	9.0	26.2	4.2
			2262	-0.3	34.5	51.9	45.7	13.4	23.7	6.9
BB18	70.0900	-52.7400	2	4.4	31.1	49.9	42.0	15.1	21.0	7.6
			18	1.2	32.7	47.7	55.3	10.6	26.4	5.0
			48	0.9	33.3	45.3	46.3	15.1	21.0	6.9
			97	0.7	33.7	47.4	49.4	13.8	23.4	6.6
			196	1.3	34.0	50.0	53.3	10.7	26.7	5.4
			395	1.9	34.3	46.4	58.3	12.8	27.1	6.0
210	75.4193	-61.5600	2	9.5	32.9	61.2	48.0	10.4	29.4	6.4
			18	0	33.1	59.7	48.8	14.9	29.2	8.9
			48	-0.9	33.5	54.4	50.4	13.1	27.4	7.1
			97	-0.5	33.7	55.4	45.6	13.3	25.3	7.3
			394	1.9	34.4	42.6	52.8	13.7	22.5	5.8
			591	1.7	34.5	47.1	46.0	13.8	21.7	6.5
			788	1.5	34.5	49.9	59.3	12.6	29.6	6.3
			1062	1.3	34.5	45.9	53.5	13.0	24.6	6.0
